# Supplementary material for: Clinicopathological Features, Tumor Mutational Burden, and Tumour-Infiltrating Lymphocyte Interplay in ERBB2-Mutated Breast Cancer: In Silico Analysis
Source: Pathol Oncol Res. 2021 Apr 1;27:633243. doi: 10.3389/pore.2021.633243 (PMC8262144; doi:10.3389/pore.2021.633243)
Supplement: Supplementary file 1 [file Table1.XLSX]

## Sheet: Sheet1
sample	chr	start	end	gene	reference	alt	altGene	effect	aminoAcid	rnaVaf	dnaVaf	sample	chr	start	end	gene	reference	alt	altGene	effect	aminoAcid	rnaVaf	dnaVaf	sample	chr	start	end	gene	reference	alt	altGene	effect	aminoAcid	rnaVaf	dnaVaf
TCGA-EW-A2FR-01A	chr17	39715352	39715352	ERBB2	G	C		missense_variant	p.E405D		0.05
TCGA-BH-A1FU-01A	chr17	39712044	39712044	ERBB2	C	G		missense_variant	p.R340G		0.07716
TCGA-C8-A135-01A	chr17	39724008	39724008	ERBB2	G	C		missense_variant;splice_region_variant	p.D769H		0.5388
TCGA-D8-A1JA-01A	chr17	39708368	39708368	ERBB2	G	A		synonymous_variant	p.V91V		0.05929
TCGA-BH-A0DZ-01A	chr17	39727755	39727755	ERBB2	C	T		missense_variant	p.A1160V		0.07389
TCGA-A2-A3XV-01A	chr17	39711955	39711955	ERBB2	C	T		missense_variant	p.S310F		0.6591
TCGA-D8-A1JG-01B	chr17	39727513	39727521	ERBB2	CTACGTTGC	-		inframe_deletion	p.Y1127_A1129del		0.2812
TCGA-D8-A27G-01A	chr17	39724004	39724004	ERBB2	C	G		missense_variant	p.I767M		0.08081
TCGA-OL-A66P-01A	chr17	39723346	39723347	ERBB2	-	GTTGGCATTCTGCTGGTC		inframe_insertion	p.G660_V665dup		0.2222
TCGA-OL-A5D6-01A	chr17	39724747	39724747	ERBB2	G	T		missense_variant	p.V777L		0.5667
TCGA-EW-A1PD-01A	chr17	39715836	39715836	ERBB2	T	G		missense_variant	p.H470Q		0.6
TCGA-OK-A5Q2-01A	chr17	39725327	39725328	ERBB2	-	TGCCCA		inframe_insertion;splice_region_variant	p.P885_I886insMP		0.1951
TCGA-LL-A740-01A	chr17	39725797	39725797	ERBB2	A	G		missense_variant	p.E939G		0.1176
TCGA-A8-A0AB-01A	chr17	39723967	39723967	ERBB2	T	C		missense_variant	p.L755S		0.5102
TCGA-OL-A66N-01A	chr17	39724747	39724747	ERBB2	G	T		missense_variant	p.V777L		0.2632
TCGA-D8-A1XM-01A	chr17	39723967	39723967	ERBB2	T	C		missense_variant	p.L755S		0.3333
TCGA-AC-A3YI-01A	chr17	39723967	39723967	ERBB2	T	C		missense_variant	p.L755S		0.1429
TCGA-BH-A18P-01A	chr17	39723967	39723967	ERBB2	T	C		missense_variant	p.L755S		0.6842
TCGA-4H-AAAK-01A	chr17	39724747	39724747	ERBB2	G	T		missense_variant	p.V777L		0.3514
TCGA-A2-A0T6-01A	chr17	39723405	39723405	ERBB2	G	A		missense_variant	p.R678Q		0.2277	TCGA-A2-A0T6-01A	chr17	39723966	39723966	ERBB2	T	A		missense_variant	p.L755M		0.2866	TCGA-A2-A0T6-01A	chr17	39723967	39723967	ERBB2	T	G		missense_variant	p.L755W		0.2911
TCGA-A8-A06Z-01A	chr17	39711952	39711952	ERBB2	G	C		missense_variant	p.G309A		0.1264
TCGA-E9-A1R5-01A	chr17	39724008	39724008	ERBB2	G	T		missense_variant;splice_region_variant	p.D769Y		0.4964
TCGA-A8-A0A6-01A	chr17	39723967	39723967	ERBB2	T	C		missense_variant	p.L755S		0.413
TCGA-A8-A06X-01A	chr17	39723328	39723328	ERBB2	G	T		synonymous_variant	p.T652T		0.2083
TCGA-C8-A274-01A	chr17	39724004	39724004	ERBB2	C	G		missense_variant	p.I767M		0.3378
TCGA-AN-A046-01A	chr17	39711943	39711943	ERBB2	C	T		missense_variant	p.T306M		0.32
TCGA-BH-A0C1-01B	chr17	39724747	39724747	ERBB2	G	C		missense_variant	p.V777L		0.3621
TCGA-BH-A1FE-01A	chr17	39724008	39724008	ERBB2	G	T		missense_variant;splice_region_variant	p.D769Y		0.1491
TCGA-A8-A07L-01A	chr17	39712114	39712114	ERBB2	C	A		intron_variant			0.07317
TCGA-A8-A08Z-01A	chr17	39725079	39725079	ERBB2	G	A		missense_variant	p.V842I		0.3714
TCGA-BH-A2L8-01A	chr17	39729470	39729470	MIEN1	G	A		3_prime_UTR_variant			0.2045
TCGA-BH-A0HF-01A	chr17	39715504	39715504	ERBB2	C	A		missense_variant	p.N427K		0.1042
TCGA-AO-A128-01A	chr17	39724808	39724808	ERBB2	T	C		missense_variant	p.V797A		0.1314
TCGA-C8-A3M7-01A	chr17	39711940	39711940	ERBB2	C	G		missense_variant	p.S305C		0.3407	TCGA-C8-A3M7-01A	chr17	39712166	39712166	ERBB2	C	G		intron_variant			0.3469	TCGA-C8-A3M7-01A	chr17	39712429	39712429	ERBB2	C	T		synonymous_variant	p.L377L		0.1613
TCGA-D8-A73U-01A	chr17	39717406	39717406	ERBB2	C	T		synonymous_variant	p.L608L		0.1
