# Supplementary material for: Clinicopathological Features, Tumor Mutational Burden, and Tumour-Infiltrating Lymphocyte Interplay in ERBB2-Mutated Breast Cancer: In Silico Analysis
Source: Pathol Oncol Res. 2021 Apr 1;27:633243. doi: 10.3389/pore.2021.633243 (PMC8262144; doi:10.3389/pore.2021.633243)
Supplement: Supplementary file 2 [file Table2.XLSX]

## Sheet: Sheet1
sample	DNA change	gene	effect	aminoAcid	rnaVaf	dnaVaf
TCGA-EW-A2FR-01A
TCGA-BH-A1FU-01A
TCGA-C8-A135-01A
TCGA-D8-A1JA-01A
TCGA-BH-A0DZ-01A
TCGA-A2-A3XV-01A
TCGA-D8-A1JG-01B
TCGA-D8-A27G-01A	chr16:g.68808535_68808536insA (591-600)	CDH1	frameshift_variant	p.G169Rfs*5		0.3158
TCGA-OL-A66P-01A
TCGA-OL-A5D6-01A
TCGA-EW-A1PD-01A
TCGA-OK-A5Q2-01A	chr16:g.68808568delGT	CDH1	splice_donor_variant	p.X177_splice		0.1562
TCGA-LL-A740-01A
TCGA-A8-A0AB-01A	chr16:g.68813375_68813376insA	CDH1	frameshift_variant	p.A401Sfs*2		0.8447
TCGA-OL-A66N-01A	chr16:g.68811789delACAAAAATATGTTC	CDH1	frameshift_variant	p.K314Hfs*2		0.4255
TCGA-D8-A1XM-01A
TCGA-AC-A3YI-01A	chr16:g.68828297_68828298insG	CDH1	frameshift_variant	p.D764Gfs*5		0.1633
TCGA-BH-A18P-01A	chr16:g.68738354delA		frameshift_variant	p.S36Afs*20		0.625
TCGA-4H-AAAK-01A	chr16:g.68819426G>T	CDH1	splice_donor_variant	p.X571_splice		0.4167
TCGA-A2-A0T6-01A	chr16:g.68833330_68833331insTGAT	CDH1	frameshift_variant	p.S829*		0.3636
TCGA-A8-A06Z-01A
TCGA-E9-A1R5-01A
TCGA-A8-A0A6-01A	chr16:g.68815760G>A	CDH1	splice_donor_variant	p.X522_splice		0.3319
TCGA-A8-A06X-01A
TCGA-C8-A274-01A	chr16:g.68822164_68822165insT	CDH1	frameshift_variant	p.T627Hfs*36		0.9444
TCGA-AN-A046-01A
TCGA-BH-A0C1-01B	chr16:g.68808511delC	CDH1	frameshift_variant	p.P159Lfs*56		0.3438
TCGA-BH-A1FE-01A
TCGA-A8-A07L-01A
TCGA-A8-A08Z-01A
TCGA-BH-A2L8-01A	chr16:g.68829758delC	CDH1	frameshift_variant	p.P801Lfs*15		0.1154
TCGA-BH-A0HF-01A
TCGA-AO-A128-01A	chr16:g.68833300C>T	CDH1	missense_variant	p.A817V		0.1818
TCGA-C8-A3M7-01A	chr16:g.68812145_68812146insG	CDH1	frameshift_variant	p.Y341Vfs*9		0.266
TCGA-D8-A73U-01A
