# Supplementary material for: Clinicopathological Features, Tumor Mutational Burden, and Tumour-Infiltrating Lymphocyte Interplay in ERBB2-Mutated Breast Cancer: In Silico Analysis
Source: Pathol Oncol Res. 2021 Apr 1;27:633243. doi: 10.3389/pore.2021.633243 (PMC8262144; doi:10.3389/pore.2021.633243)
Supplement: Supplementary file 3 [file Table3.XLSX]

## Sheet: Sheet1
sample ID	age	race	gender	stage	pathology	Histological grade	ER	PgR	HER2	subtype
TCGA-EW-A2FR-01A	59	black or african american	female	stageⅢC	IBC-NST	Ⅱ(7) 3-2-2	negative	negatve	amplified (FISH)	Her2
TCGA-BH-A1FU-01A	44	white	female	staheⅠA	IBC-NST	Ⅱ(7) 2-3-2	negative	0.2	positive	normal
TCGA-C8-A135-01A	64	asian	female	stageⅡB	IBC-NST	Ⅲ(8) 3-3-2	なし	なし	なし	Her2
TCGA-D8-A1JA-01A	60	white	female	not reported	IBC-NST	Ⅱ(7) 3-2-2	positive	negative	positive	Her2
TCGA-BH-A0DZ-01A	43	white	female	stageⅡB	IBC-NST	Ⅲ(9) 3-3-3	positive	positive	positive	LumA
TCGA-A2-A3XV-01A	46	black or african american	female	stageⅡB	IBC-NST	Ⅲ(8) 3-3-2	なし	なし	なし	Her2
TCGA-D8-A1JG-01B	62	white	female	staheⅡA	IBC-NST	Ⅱ(6) 3-2-1	negative	negative	not amplified (FISH)	Her2
TCGA-D8-A27G-01A	75	white	female	staheⅡA	c-ILC	Ⅱ(6) 3-2-1	なし	なし	なし	LumA
TCGA-OL-A66P-01A	75	black or african american	female	staheⅡA	IBC-NST	Ⅱ (6) 3-2-1	negative	negative	not amplified (FISH)	Her2
TCGA-OL-A5D6-01A	71	black or african american	female	staheⅡA	IBC-NST	Ⅱ (6) 2-2-2	negative	negative	なし	Normal
TCGA-EW-A1PD-01A	61	white	male	staheⅡA	IBC-NST	Ⅱ (6) 3-2-1	positive	positive	amplified (FISH)	LumA
TCGA-OK-A5Q2-01A	59	not reported	female	staheⅡ	c-ILC	Ⅱ (6) 3-2-1	positive	positive	negative	LumA
TCGA-LL-A740-01A	61	black or african american	female	stageⅠA	IBC-NST	Ⅲ(9) 3-3-3	negative	negative	not amplified (FISH)	LumA
TCGA-A8-A0AB-01A	54	not reported	female	stageⅡA	c-ILC	Ⅱ(6) 3-2-1	なし	なし	なし	LumA
TCGA-OL-A66N-01A	59	white	female	stageⅢC	c-ILC	Ⅱ(7) 3-2-1	positive	negative	not amplified (FISH)	LumA
TCGA-D8-A1XM-01A	57	white	female	stageⅠA	IBC-NST	Ⅰ(4) 1-2-1	positive	positive	negative	LumA
TCGA-AC-A3YI-01A	74	white	female	stageⅢC	c-ILC	Ⅱ (6) 3-2-1	positive	positive	negative	normal
TCGA-BH-A18P-01A	60	white	female	stageⅠ	p-ILC	Ⅲ (8) 3-3-2	positive	positive	IHC: 2+ (equivocal)	Her2
TCGA-4H-AAAK-01A	50	white	female	stageⅢA	c-ILC	Ⅱ (6) 3-2-1	なし	なし	なし	LumA
TCGA-A2-A0T6-01A	50	white	female	stageⅡB	c-ILC	Ⅱ(6) 3-2-1	なし	なし	なし	LumA
TCGA-A8-A06Z-01A	84	not reported	female	stageⅡB	IBC-NST	Ⅲ(9) 3-3-3	なし	なし	なし	LumB
TCGA-E9-A1R5-01A	63	white	female	stageⅠA	IBC-NST	Ⅰ(5) 2-2-1	なし	なし	なし	LumA
TCGA-A8-A0A6-01A	64	not reported	female	stageⅢC	c-ILC (solid)	Ⅱ (7) 3-2-2	なし	なし	なし	LumA
TCGA-A8-A06X-01A	77	not reported	female	stageⅡB	IBC-NST	Ⅲ(9) 3-3-3	なし	なし	なし	LumB
TCGA-C8-A274-01A	63	asian	female	stageⅡA	IBC-NST	Ⅱ (6) 3-2-1	なし	なし	なし	LumB
TCGA-AN-A046-01A	68	white	female	stageⅡA	IBC-NST	Ⅲ(8) 3-3-2	なし	なし	なし	LumA
TCGA-BH-A0C1-01B	61	white	female	stageⅢA	c-ILC	Ⅱ(6) 3-2-1	positive	positive	negative	LumA
TCGA-BH-A1FE-01A	31	white	female	stageⅡB	IBC-NST	Ⅲ(8) 3-3-2	negative	negative	negative	LumA
TCGA-A8-A07L-01A	58	not reported	female	stageⅢA	IBC-NST	Ⅲ(9) 3-3-3	なし	なし	なし	LumB
TCGA-A8-A08Z-01A	76	not reported	female	not reported	IBC-NST	Ⅲ(9) 3-3-3	なし	なし	なし	LumA
TCGA-BH-A2L8-01A	45	white	female	stageⅡA	c-ILC	Ⅱ(6) 3-2-1	positive	positive	not amplified (FISH)	LumA
TCGA-BH-A0HF-01A	77	white	female	stageⅠA	IBC-NST	Ⅱ(7) 3-2-2	positive	positive	negative	LumA
TCGA-AO-A128-01A	61	white	female	stageⅡA	p-ILC	Ⅲ(8) 3-3-2	negative	negative	negative	basal
TCGA-C8-A3M7-01A	60	asian	female	stageⅢB	c-ILC	Ⅱ(6) 3-2-1	なし	なし	なし	LumA
TCGA-D8-A73U-01A	88	white	female	stageⅡA	c-ILC	Ⅱ (6) 3-2-1	positive	positive	negative	LumA
