# Supplementary material for: Clinicopathological Features, Tumor Mutational Burden, and Tumour-Infiltrating Lymphocyte Interplay in ERBB2-Mutated Breast Cancer: In Silico Analysis
Source: Pathol Oncol Res. 2021 Apr 1;27:633243. doi: 10.3389/pore.2021.633243 (PMC8262144; doi:10.3389/pore.2021.633243)
Supplement: Supplementary file 4 [file Table4.XLSX]

## Sheet: Sheet1
									CDH1
	sample	effect	aminoAcid	FATHMM prediction	VEP	SHIFT	PolyPhen	dnaVaf	Type	aminoAcid	pathology	FATHMM prediction	VEP	SHIFT	PolyPhen
1	TCGA-EW-A2FR-01A	missense_variant	p.E405D	pathogenic (0.92)	MODERATE	deleterious (0.02)	benign (0.264)	0.05			infiltrative duct carcinoma, NOS
2	TCGA-BH-A1FU-01A	missense_variant	p.R340G	N/A	MODERATE	deleterious (0.01)	benign (0.001)	0.07716			infiltrative duct carcinoma, NOS
3	TCGA-C8-A135-01A	missense_variant;splice_region_variant	p.D769H	pathogenic (0.99)	MODERATE	deleterious (0)	probably_damaging (1)	0.5388			infiltrative duct carcinoma, NOS
4	TCGA-D8-A1JA-01A	synonymous_variant	p.V91V (881-920)	N/A	LOW			0.05929			infiltrative duct carcinoma, NOS
5	TCGA-BH-A0DZ-01A	missense_variant	p.A1160V	neutral (0.13)	MODERATE	tolerated (0.42)	benigun (0)	0.07389			infiltrative duct carcinoma, NOS
6	TCGA-A2-A3XV-01A	missense_variant	p.S310F	pathogenic (0.97)	Moderate	deleterious (0)	probably_damaging (0.994)	0.6591			infiltrative duct carcinoma, NOS
7	TCGA-D8-A1JG-01B	inframe_deletion	p.Y1127_A1129del	N/A	Moderate			0.2812			infiltrative duct carcinoma, NOS
8	TCGA-D8-A27G-01A	missense_variant	p.I767M	N/A	Moderate	deleterious (0)	probably_damaging (1)	0.08081	frameshift_variant (581-600)	p.G169Rfs*5	Lobular carcinoma, NOS		High
9	TCGA-OL-A66P-01A	inframe_insertion	p.G660_V665dup	N/A	Moderate			0.2222			infiltrative duct carcinoma, NOS
10	TCGA-OL-A5D6-01A	missense_variant	p.V777L	pathogenic (0.99)	Moderate	deleterious (0.05)	benign (0.006)	0.5667			infiltrative duct carcinoma, NOS
11	TCGA-EW-A1PD-01A	missense_variant	p.H470Q	neutral (0.22)	Moderate	tolerated (0.29)	benign (0.002)	0.6			infiltrative duct carcinoma, NOS
12	TCGA-OK-A5Q2-01A	inframe_insertion;splice_region_variant	p.P885_I886insMP	N/A	Moderate			0.1951	splice_donor_variant	p.X177_splice	Lobular carcinoma, NOS		High
13	TCGA-LL-A740-01A	missense_variant	p.E939G	pathogenic (0.96)	Moderate	deleterious (score 0)	probably_damaging (0.977)	0.1176			infiltrative duct carcinoma, NOS
14	TCGA-A8-A0AB-01A	missense_variant	p.L755S	pathogenic (0.97)	Moderate	deleterious (0)	probably_damaging (1)	0.5102	frameshift_variant	p.A401Sfs*2	Lobular carcinoma, NOS		High
15	TCGA-OL-A66N-01A	missense_variant	p.V777L	pathogenic (0.99)	Moderate	deleterious (0.05)	benign (0.006)	0.2632	frameshift_variant	p.K314Hfs*2	Lobular carcinoma, NOS		High
16	TCGA-D8-A1XM-01A	missense_variant	p.L755S	pathogenic (0.97)	Moderate	deleterious (0)	probably_damaging (1)	0.3333			infiltrative duct carcinoma, NOS
17	TCGA-AC-A3YI-01A	missense_variant	p.L755S	pathogenic (0.98)	Moderate	deleterious (0)	probably_damaging (1)	0.1429	frameshift_variant	p.D764Gfs*5	Lobular carcinoma, NOS		High
18	TCGA-BH-A18P-01A	missense_variant	p.L755S (161-180)	pathogenic (0.99)	Moderate	deleterious (0)	probably_damaging (1)	0.6842	frameshift_variant	p.S36Afs*20	infiltrative duct carcinoma, NOS		High
19	TCGA-4H-AAAK-01A	missense_variant	p.V777L	pathogenic (0.99)	Moderate	deleterious (0.05)	benign (0.006)	0.3514	splice_donor_variant	p.X571_splice	Lobular carcinoma, NOS		High
20	TCGA-A2-A0T6-01A	missense_variant	p.R678Q	pathogenic (0.94)	Moderate	tolerated (0.19)	benign (0.022)	0.2277	frameshift_variant	p.S829*	Lobular carcinoma, NOS		High
		missense_variant	p.L755M	pathogenic (0.93)	Moderate	deleterious (0)	probably_damaging (1)	0.2866
		missense_variant	p.L755W	pathogenic (0.98)	Moderate	deleterious (0)	probably_damaging (1)	0.2911
21	TCGA-A8-A06Z-01A	missense_variant	p.G309A	pathogenic (0.96)	Moderate	deleterious (0.02)	benign (0.06)	0.1264			infiltrative duct carcinoma, NOS
22	TCGA-E9-A1R5-01A	missense_variant;splice_region_variant	p.D769Y	pathogenic (0.99)	Moderate	deleterious (0)	probably_damaging (1)	0.4964			infiltrative duct carcinoma, NOS
23	TCGA-A8-A0A6-01A	missense_variant	p.L755S	pathogenic (0.97)	Moderate	deleterious (0)	probably_damaging (1)	0.413	splice_donor_variant	p.X522_splice	Lobular carcinoma, NOS		High
24	TCGA-A8-A06X-01A	synonymous_variant	p.T652T	N/A	LOW			0.2083			infiltrative duct carcinoma, NOS
25	TCGA-C8-A274-01A	missense_variant	p.I767M (281-282)	N/A	Moderate	deleterious (0)	probably_damaging (1)	0.3378	frameshift_variant	p.T627Hfs*36	infiltrative duct carcinoma, NOS		High
26	TCGA-AN-A046-01A	missense_variant	p.T306M	pathogenic (0.87)	Moderate	tolerated (0.17)	benign (0.221)	0.32			infiltrative duct carcinoma, NOS
27	TCGA-BH-A0C1-01B	missense_variant	p.V777L	pathogenic (0.99)	Moderate	deleterious (0.05)	benign (0.006)	0.3621	frameshift_variant	p.P159Lfs*56	Lobular carcinoma, NOS		High
28	TCGA-BH-A1FE-01A	missense_variant;splice_region_variant	p.D769Y	pathogenic (0.99)	Moderate	deleterious (0)	probably_damaging (1)	0.1491			infiltrative duct carcinoma, NOS
29	TCGA-A8-A07L-01A	intron_variant			Modifier			0.07317			infiltrative duct carcinoma, NOS
30	TCGA-A8-A08Z-01A	missense_variant	p.V842I	pathogenic (0.97)	Moderate	deleterious (0)	probably_damaging (0.998)	0.3714			infiltrative duct carcinoma, NOS
31	TCGA-BH-A2L8-01A	3_prime_UTR_variant	(401-420, MIEN)		Modifier			0.2045	frameshift_variant	p.P801Lfs*15	Lobular carcinoma, NOS		High
32	TCGA-BH-A0HF-01A	missense_variant	p.N427K	pathogenic (0.90)	Moderate	deleterious (0)	benign (0.428)	0.1042			infiltrative duct carcinoma, NOS
33	TCGA-AO-A128-01A	missense_variant	p.V797A	pathogenic (0.95)	Moderate	deleterious (0)	possibly_damaging (0.899)	0.1314	missense_variant	p.A817V (701-720)	infiltrative duct carcinoma, NOS	N/A	Moderate	deleterious (0.04)	probably_damaging (1)
34	TCGA-C8-A3M7-01A	missense_variant	p.S305C	pathogenic (0.96)	Moderate	deleterious (0.02)	possibly_damaging (0.84)	0.3407	frameshift_variant	p.Y341Vfs*9	Lobular carcinoma, NOS		High
		intron_variant			Modifier			0.3469
		synonymous_variant	p.L377L	N/A	LOW			0.1613
35	TCGA-D8-A73U-01A	synonymous_variant	p.L608L (201-210)	N/A	LOW			0.1			Lobular carcinoma, NOS
