# Supplementary material for: Clinicopathological Features, Tumor Mutational Burden, and Tumour-Infiltrating Lymphocyte Interplay in ERBB2-Mutated Breast Cancer: In Silico Analysis
Source: Pathol Oncol Res. 2021 Apr 1;27:633243. doi: 10.3389/pore.2021.633243 (PMC8262144; doi:10.3389/pore.2021.633243)
Supplement: Supplementary file 5 [file Table5.XLSX]

## Sheet: Sheet1
Table S1. Summary of ERBB2 mutations, histology, subtype, variant type, aminoacid change, mutation site, TMB and TILs associated with the breast cancer samples
Sample	Pathology	Subtype	Variant type	Amino acid change	Mutation site	TMB (mut/Mb)	TILs (%)	CDH1 mutation
TCGA-EW-A2FR-01A	IBC-NST	Her2	missense	p.E405D	Receptor-L	1.8	10	-
TCGA-BH-A1FU-01A	IBC-NST	Normal	missense	p.340G	Furin-like	3.5	60	-
TCGA-C8-A135-01A	IBC-NST	Her2	missense; splice_region	p.769H	kinase	2.6	10	-
TCGA-D8-A1JA-01A	IBC-NST	Her2	synonymous	p.V91V	Receptor-L	32.7	5	-
TCGA-BH-A0DZ-01A	IBC-NST	LumA	missense	p.A1160V	C-terminal	11.2	10	-
TCGA-A2-A3XV-01A	IBC-NST	Her2	missense	p.S310F	Furin-like	1.8	10	-
TCGA-D8-A1JG-01B	IBC-NST	Her2	inframe_deletion	p.Y1127_A1129del	C-terminal	4.8	30	-
TCGA-D8-A27G-01A	c-ILC	LumA	missense	p.I767M	kinase	31.3	0	+
TCGA-OL-A66P-01A	IBC-NST	Her2	inframe_insertion	p.G660_V665dup	interdomain	4	0	-
TCGA-OL-A5D6-01A	IBC-NST	Normal	missense	p.V777L	kinase	1.9	10	-
TCGA-EW-A1PD-01A	IBC-NST	LumA	missense	p.H470Q	Receptor-L	3	0	-
TCGA-OK-A5Q2-01A	c-ILC	LumA	inframe_insertion; splice_region	p.885_I886insMP	kinase	1.4	0	+
TCGA-LL-A740-01A	IBC-NST	LumA	missense	p.E939G	kinase	2.5	0	-
TCGA-A8-A0AB-01A	c-ILC	LumA	missense	p.755S	kinase	1.6	10	+
TCGA-OL-A66N-01A	c-ILC	LumA	missense	p.V777L	kinase	1.9	0	+
TCGA-D8-A1XM-01A	IBC-NST	LumA	missense	p.L755S	kinase	1.9	10	-
TCGA-AC-A3YI-01A	c-ILC	Normal	missense	p.L755S	kinase	0.6	0	+
TCGA-BH-A18P-01A	p-ILC	Her2	missense	p.L755S	kinase	11.8	10	+
TCGA-4H-AAAK-01A	c-ILC	LumA	missense	p.V777L	kinase	1.2	0	+
TCGA-A2-A0T6-01A	c-ILC	LumA	missense	p.R678Q	kinase	0.9	0	+
			missense	p.L755M	kinase
			missense	p.L755W	kinase
TCGA-A8-A06Z-01A	IBC-NST	LumB	missense	p.G309A	Furin-like	3	10	-
TCGA-E9-A1R5-01A	IBC-NST	LumA	missense; splice_region	p.D769Y	kinase	1.6	0	-
TCGA-A8-A0A6-01A	c-ILC	LumA	missense	p.L755S	kinase	1.4	20	+
TCGA-A8-A06X-01A	IBC-NST	LumB	synonymous	p.T652T	interdomain	9.1	20	-
TCGA-C8-A274-01A	IBC-NST	LumB	missense	p.I767M	kinase	7.4	0	+
TCGA-AN-A046-01A	IBC-NST	LumA	missense	p.T306M	Furin-like	209.2	10	-
TCGA-BH-A0C1-01B	c-ILC	LumA	missense	p.V777L	kinase	1.5	0	+
TCGA-BH-A1FE-01A	IBC-NST	LumA	missense; splice_region	p.D769Y	kinase	0.7	10	-
TCGA-A8-A07L-01A	IBC-NST	LumB	intron			3.7	10	-
TCGA-A8-A08Z-01A	IBC-NST	LumA	missense	p.V842I	kinase	1.5	10	-
TCGA-BH-A2L8-01A	c-ILC	LumA	3_prime_UTR			16.2	30	+
TCGA-BH-A0HF-01A	IBC-NST	LumA	missense	p.N427K	Receptor-L	44.6	20	-
TCGA-AO-A128-01A	p-ILC	Basal	missense	p.V797A	kinase	43.3	70	+
TCGA-C8-A3M7-01A	c-ILC	LumA	missense	p.S305C	Furin-like	6.4	0	+
			intron
			synonymous	p.L377L	Receptor-L
TCGA-D8-A73U-01A	c-ILC	LumA	synonymous	p.L608L	GFR IV	5.7	10	-
Receptor-L; Receptor L domain, Furin-like; Furin-like cystein-rich domain, GFRⅣ; Growth factor receptorⅣ, kinase; kinase domain
C-terminal; C-terminal region, interdomain: interdomain region
IBC-NST; Invasive breast cancer-no special type, c-ILC; classic lobular carcinoma, p-ILC; pleomorphic invasive lobular carcinoma
